# Supplementary material for: Health Outcomes and Cost-effectiveness of Monoclonal SARS-CoV-2 Antibodies as Pre-exposure Prophylaxis
Source: JAMA Netw Open. 2023 Jul 6;6(7):e2321985. doi: 10.1001/jamanetworkopen.2023.21985 (PMC10326646; doi:10.1001/jamanetworkopen.2023.21985)
Supplement: Supplement 2. — Nonauthor Collaborators [file jamanetwopen-e2321985-s002.xlsx]

## Sheet: Sheet1
*Group Name(s): TURN-COVID study group
*First Name and Middle Initial(s)	*Last Name	*Suffix (eg, Jr, III)	Academic Degrees	Institution	Location (city, state/province, country)	Role or Contribution, eg, chair, principal investigator	Group (if more than 1 Group listed in the byline) and/or Subgroup (eg, Steering Committee)
Michiel	Schinkel		Drs. MD	Amsterdam University Medical Centers	Amsterdam, North Holland, The Netherlands		TURN-COVID studygroup
Matthijs R.A.	Welkers		Dr. MD. PhD	Amsterdam University Medical Centers	Amsterdam, North Holland, The Netherlands		TURN-COVID studygroup
Hans L.	Zaaijer		Prof. MD. PhD	Sanquin	Amsterdam, North Holland, The Netherlands		TURN-COVID studygroup
Frans J.	Ittersum van		Prof. MD. PhD	Amsterdam University Medical Centers	Amsterdam, North Holland, The Netherlands		TURN-COVID studygroup
Maarten F.	Schim van der Loeff		Prof. MD. PhD	Amsterdam University Medical Centers	Amsterdam, North Holland, The Netherlands		TURN-COVID studygroup
Marije K.	Bomers		Dr. MD. PhD	Amsterdam University Medical Centers	Amsterdam, North Holland, The Netherlands		TURN-COVID studygroup
Marie José	Kersten		Prof. MD. PhD	Amsterdam University Medical Centers	Amsterdam, North Holland, The Netherlands		TURN-COVID studygroup
Mette D.	Hazenberg		Prof. MD. PhD	Amsterdam University Medical Centers	Amsterdam, North Holland, The Netherlands		TURN-COVID studygroup
Jarom	Heijmans		Dr. MD. PhD	Amsterdam University Medical Centers	Amsterdam, North Holland, The Netherlands		TURN-COVID studygroup
E. Marleen	Kemper		Dr. PhD	Dutch hospital pharmacists' association			TURN-COVID studygroup
Mark G.J.	de Boer		Prof. MD. PhD	Leiden University Medical Center	Leiden, South Holland, The Netherlands		TURN-COVID studygroup
Renée A.	Douma		Dr. MD. PhD	Flevohospital	Almere, Flevoland, The Netherlands		TURN-COVID studygroup
Marcel	van den Berge		Dr. MD. PhD	Admiraal de Ruyter Hospital	Goes, Zeeland, The Netherlands		TURN-COVID studygroup
Robert-Jan	Hassing		Dr. MD. PhD	Rijnstate Hospital	Arnhem, Gelderland, The Netherlands		TURN-COVID studygroup
Heidi S.M.	Amerlaan		Dr. MD. PhD	Catharina Hospital	Eindhoven, North Brabant, The Netherlands		TURN-COVID studygroup
Marit G.A.	van Vonderen		Dr. MD. PhD	Medical Center Leeuwarden	Leeuwarden, Friesland, The Netherlands		TURN-COVID studygroup
Janneke E.	Stalenhoef		Mr. Dr. MD. PhD	OLVG Hospital	Amsterdam, North Holland, The Netherlands		TURN-COVID studygroup
Robin	Soetekouw		Dr. MD. PhD	Spaarne Gasthuis	Haarlem, North Holland, The Netherlands		TURN-COVID studygroup
Frank	van de Veerdonk		Prof. MD. PhD	Radboud University Medical Center	Nijmegen, Gelderland, The Netherlands		TURN-COVID studygroup
Marvin A.H.	Berrevoets		Dr. MD. PhD	Elisabeth TweeSteden Hospital	Tilburg, North Brabant, The Netherlands		TURN-COVID studygroup
Robbert J.	van Alphen		Drs. MD	Elisabeth TweeSteden Hospital	Tilburg, North Brabant, The Netherlands		TURN-COVID studygroup
Frits	van Osch		Dr. PhD	VieCuri Medical Center	Venlo, Limburg, The Netherlands		TURN-COVID studygroup
Jiri F.P.	Wagenaar		Dr. MD. PhD	Northwest Clinics	Alkmaar, North Holland, the Netherlands		TURN-COVID studygroup
Rob J.	van Marum		Prof. MD. PhD	Jeroen Bosch Hospital	`s-Hertogenbosch, North Brabant, The Netherlands		TURN-COVID studygroup
Astrid M.L.	Oude Lashof		Dr. MD. PhD	Maastricht University Medical Center	Maastricht, Limburg, The Netherlands		TURN-COVID studygroup
Cees	van Nieuwkoop		Dr. MD. PhD	Haga Teaching Hospital	The Hague, South Holland, The Netherlands		TURN-COVID studygroup
